# Supplementary material for: Thiamine deficiency impairs common eider (Somateria mollissima) reproduction in the field
Source: Sci Rep. 2017 Oct 31;7:14451. doi: 10.1038/s41598-017-13884-1 (PMC5663945; doi:10.1038/s41598-017-13884-1)
Supplement: Supplementary file 2 — Supplementary Dataset [file 41598_2017_13884_MOESM2_ESM.xlsx]

## Sheet: Eider pulli Blekinge 2013
Specimen	Sampling date	Treatment	Agent	Cohort	Thiamine dose [mg/specimen]	Mortality	Disablement	Specific disablement	Sex	Age [day]	Maturity	Condition	Histopathology	Liver free T [nmol/g]	Liver TMP [nmol/g]	Liver TDP [nmol/g]	Liver T+TMP+TDP [nmol/g]	Proportion liver T [%]	Proportion liver TMP [%]	Proportion liver TDP [%]	Brain free T [nmol/g]	Brain TMP [nmol/g]	Brain TDP [nmol/g]	Brain T+TMP+TDP [nmol/g]	Proportion brain T [%]	Proportion brain TMP [%]	Proportion brain TDP [%]
B13:1	2013-05-22	None	Nothing	Dead	0	Died before sampling	No	Normal	Male	2	Pullus	Medium	No observed lesions
B13:2	2013-05-22	None	Nothing	Dead	0	Died before sampling	No	Normal	Female	2	Pullus	Medium	No observed lesions
B13:3	2013-05-24	None	Nothing	Dead	0	Died before sampling	No	Normal	Female	4	Pullus	Poor	No observed lesions
B13:4	2013-05-28	None	Nothing	Dead	0	Died before sampling	No	Normal	Male	4	Pullus	Poor	No observed lesions
B13:5	2013-05-28	Carrier (NaCl)	Nothing	Dying at hatch	0	Died before sampling	No	Normal	Male	1	Pullus	Medium	No observed lesions	0.191929	0.87146	7.12211	8.1855	2.34474	10.6464	87.0089	0.780935	0.72042	5.47231	6.97366	11.1983	10.3306	78.4711
B13:6	2013-05-28	Carrier (NaCl)	Nothing	Control	0	Alive at sampling	No	Normal	Female	4	Pullus	Poor	No observed lesions	1.54598	1.69499	7.11991	10.3609	14.9213	16.3596	68.7191	1.45818	1.23353	6.6231	9.31482	15.6545	13.2427	71.1028
B13:7	2013-05-28	None	Nothing	Dead	0	Died before sampling	No	Normal	Female	4	Pullus	Poor	No observed lesions
B13:8	2013-05-28	None	Nothing	Dead	0	Died before sampling	No	Normal	Male	4	Pullus	Poor	No observed lesions
B13:9	2013-05-28	None	Nothing	Control	0	Alive at sampling	No	Normal	Female	4	Pullus	Poor	No observed lesions	1.10798	8.69953	10.9014	20.7089	5.35026	42.0086	52.6411	0.238506	1.11782	7.76437	9.12069	2.615	12.2558	85.1292
B13:10	2013-05-30	None	Nothing	Control	0	Alive at sampling	No	Normal	Male	5	Pullus	Medium	No observed lesions	0.342007	1.35416	7.15903	8.8552	3.86221	15.2923	80.8455	0.203836	1.47835	8.49247	10.1747	2.00337	14.5297	83.4669
B13:11	2013-05-30	None	Nothing	Dead	0	Died before sampling	Yes	Drowned	Female	2	Pullus	Medium	No observed lesions
B13:12	2013-06-04	Carrier (NaCl)	Nothing	Dead	0	Died before sampling	Yes	Drowned	Female	1	Pullus	Medium	No observed lesions	0.0347999	0.0695998	0.571713	0.676112	5.14706	10.2941	84.5588	0.0414012	0.0713021	0.664719	0.777423	5.32544	9.1716	85.503
B13:13	2013-06-04	0.5 mg thiamine	Thiamine	Dead	0.5	Died before sampling	Yes	Drowned	Female	1	Pullus	Medium	No observed lesions	7.79489	1.59105	5.60456	14.9905	51.9989	10.6137	37.3874	3.4985	2.15087	8.32409	13.9735	25.0368	15.3925	59.5707
B13:14	2013-06-06	0.5 mg thiamine	Thiamine	0.5 mg thiamin	0.5	Alive at sampling	Yes	Unable to dive	Female	4	Pullus	Medium	Brain neuropil vacuolation	0.2849	1.69386	8.06009	10.0389	2.83798	16.8731	80.289	0.265704	1.51523	8.27992	10.0609	2.64097	15.0607	82.2984
B13:15	2013-06-06	Carrier (NaCl)	Nothing	Control	0	Alive at sampling	Yes	Unable to dive	Female	4	Pullus	Medium	Brain neuropil vacuolation	0.00426658	0.170663	1.19464	1.36957	0.311527	12.4611	87.2274	0	0.22734	2.15232	2.37966	0	9.55348	90.4465
B13:16	2013-06-06	5 mg thiamine	Thiamine	5 mg thiamin	5	Alive at sampling	Yes	Unable to dive	Female	3	Pullus	Medium	No observed lesions	2.65926	3.11672	8.06327	13.8392	19.2153	22.5209	58.2638	0.544565	1.93351	9.08219	11.5603	4.71066	16.7255	78.5639
B13:17	2013-06-06	0.5 mg thiamine	Thiamine	0.5 mg thiamin	0.5	Alive at sampling	No	Normal	Male	4	Pullus	Medium	No observed lesions	0.0825584	0.660468	3.96715	4.71018	1.75277	14.0221	84.2251	0.0816823	0.73894	5.75385	6.57447	1.24242	11.2395	87.5181
B13:18	2013-06-06	Carrier (NaCl)	Nothing	Control	0	Alive at sampling	No	Normal	Male	4	Pullus	Medium	No observed lesions	0.60636	1.47323	8.67769	10.7573	5.63674	13.6952	80.6681	0.231837	1.24435	7.019	8.49519	2.72904	14.6477	82.6232
B13:19	2013-06-06	0.5 mg thiamine	Thiamine	0.5 mg thiamin	0.5	Alive at sampling	No	Normal	Female	4	Pullus	Medium	Brain neuropil vacuolation	0.710871	1.99543	7.62835	10.3346	6.87852	19.3081	73.8134	0.290651	1.32509	8.15654	9.77229	2.97424	13.5597	83.466
B13:20	2013-06-06	Carrier (NaCl)	Nothing	Control	0	Alive at sampling	No	Normal	Male	4	Pullus	Medium	No observed lesions	0.0667724	0.692764	3.86445	4.62399	1.44404	14.9819	83.574	0.181355	0.962354	5.55767	6.70138	2.70624	14.3605	82.9332
B13:21	2013-06-06	0.5 mg thiamine	Thiamine	0.5 mg thiamin	0.5	Alive at sampling	No	Normal	Female	4	Pullus	Medium	No observed lesions	1.32944	2.69413	8.37949	12.4031	10.7186	21.7215	67.5599	0.292238	1.52063	8.24707	10.0599	2.90497	15.1157	81.9793
B13:22	2013-06-07	5 mg thiamine	Thiamine	5 mg thiamin	5	Alive at sampling	Yes	Unable to dive	Female	2	Pullus	Medium	No observed lesions	2.65703	2.13858	8.19043	12.986	20.4607	16.4683	63.071	0.485504	1.78785	8.46526	10.7386	4.52111	16.6488	78.8301
B13:23	2013-06-07	5 mg thiamine	Thiamine	5 mg thiamin	5	Alive at sampling	Yes	Unable to dive	Female	2	Pullus	Medium	Brain neuropil vacuolation	2.3622	2.68209	6.82087	11.8652	19.9088	22.6047	57.4865	0.697009	2.17624	10.1711	13.0443	5.34338	16.6834	77.9732
B13:24	2013-06-07	None	Nothing	Control	0	Alive at sampling	Yes	Convulsions	Female	2	Pullus	Medium	No observed lesions	0.147025	1.33701	5.60533	7.08936	2.07388	18.8594	79.0668	0.246082	1.58195	7.09829	8.92632	2.75681	17.7223	79.5208
B13:25	2013-06-07	5 mg thiamine	Thiamine	5 mg thiamin	5	Alive at sampling	No	Normal	Female	2	Pullus	Medium	No observed lesions	2.08188	1.83094	9.2337	13.1465	15.836	13.9272	70.2368	0.46739	1.51123	7.31076	9.28937	5.03145	16.2683	78.7002
B13:26	2013-06-07	5 mg thiamine	Thiamine	5 mg thiamin	5	Alive at sampling	No	Normal	Male	2	Pullus	Medium	No observed lesions	1.58943	1.46056	7.57128	10.6213	14.9646	13.7513	71.2841	0.480436	1.52399	7.74955	9.75397	4.92554	15.6243	79.4502
B13:27	2013-06-07	5 mg thiamine	Thiamine	5 mg thiamin	5	Alive at sampling	No	Normal	Male	2	Pullus	Medium	Brain neuropil vacuolation	1.81744	2.01637	7.22004	11.0538	16.4417	18.2413	65.317	0.610329	1.93869	8.25463	10.8036	5.64928	17.9448	76.4059
B13:28	2013-06-07	5 mg thiamine	Thiamine	5 mg thiamin	5	Alive at sampling	No	Normal	Male	2	Pullus	Medium	No observed lesions	2.44601	1.66197	7.49296	11.6009	21.0846	14.3262	64.5892	0.674666	2.10086	9.39408	12.1696	5.54386	17.2632	77.193
B13:29	2013-06-07	None	Nothing	Dying at hatch	0	Died before sampling	No	Normal	Female	1	Pullus	Medium	No observed lesions	0.0500683	1.18343	7.18252	8.41602	0.594916	14.0617	85.3434	0.19603	1.55933	10.1847	11.94	1.64179	13.0597	85.2985
B13:30	2013-06-11	0.5 mg thiamine	Thiamine	0.5 mg thiamin	0.5	Alive at sampling	Yes	Weak	Male	1	Pullus	Medium	No observed lesions	1.20235	18.9296	32.9619	53.0938	2.26457	35.6531	62.0823	0.238151	2.44881	14.5841	17.2711	1.3789	14.1787	84.4424
B13:31	2013-06-12	0.5 mg thiamine	Thiamine	0.5 mg thiamin	0.5	Alive at sampling	No	Normal	Female	2	Pullus	Medium	No observed lesions	0.533537	1.7197	7.68388	9.93712	5.36913	17.3058	77.325	0.315477	1.5265	9.21802	11.06	2.85241	13.802	83.3456
B13:32	2013-06-12	0.5 mg thiamine	Thiamine	0.5 mg thiamin	0.5	Alive at sampling	No	Normal	Male	2	Pullus	Medium	Brain neuropil vacuolation	0.6379	1.78612	6.32433	8.74835	7.29167	20.4167	72.2917	0.341289	2.10836	10.0029	12.4526	2.74071	16.9311	80.3282
B13:33	2013-06-12	Carrier (NaCl)	Nothing	Control	0	Alive at sampling	No	Normal	Female	1	Pullus	Medium	No observed lesions	0.194669	1.178	5.5306	6.90326	2.81996	17.0644	80.1157	0.185941	1.38423	8.28211	9.85228	1.88729	14.0498	84.0629
B13:34	2013-06-18	Carrier (NaCl)	Nothing	Dead	0	Died before sampling	No	Normal	Male	2	Pullus	Medium	No observed lesions	0.014421	0.149017	0.946979	1.11042	1.2987	13.4199	85.2814	0.0966962	0.0886382	0.958904	1.14424	8.4507	7.74648	83.8028
B13:35	2013-06-18	None	Nothing	Dying at hatch	0	Died before sampling	No	Normal	Female	1	Pullus	Medium	No observed lesions	2.36729	1.49621	6.62021	10.4837	22.5806	14.2717	63.1476	3.32295	1.52408	5.2238	10.0708	32.9958	15.1336	51.8706
B13:36	2013-06-18	None	Nothing	Control	0	Alive at sampling	No	Normal	Female	1	Pullus	Medium	No observed lesions	0.112159	1.3663	7.07112	8.54958	1.31187	15.9809	82.7072	0.309652	1.59218	9.14901	11.0508	2.80207	14.4078	82.7901
B13:37	2013-06-18	None	Nothing	Dead	0	Died before sampling	Yes	Drowned	Female	2	Pullus	Medium	No observed lesions
Bä13:1	2013-06-03	Foetus none	Foetus nothing	Not hatched	0	Alive at sampling	No	Normal	Male	0	Foetus	Medium		0.525578	6.11172	12.744	19.3813	2.71178	31.5341	65.7541	0.0334439	0.17558	1.46038	1.66941	2.00334	10.5175	87.4791
Bä13:2	2013-06-03	Foetus none	Foetus nothing	Not hatched	0	Alive at sampling	No	Normal	Female	0	Foetus	Medium		0.150485	2.40777	9.25243	11.8107	1.27415	20.3864	78.3395	0.223481	2.39706	8.69126	11.3118	1.97564	21.1908	76.8336
Bä13:3	2013-06-03	Foetus none	Foetus nothing	Not hatched	0	Alive at sampling	No	Normal	Male	0	Foetus	Medium									0.205823	1.76845	8.01354	9.98781	2.06074	17.7061	80.2332
Bä13:12	2013-06-12	Foetus none	Foetus nothing	Not hatched	0	Alive at sampling	No	Normal	Female	0	Foetus	Medium									0.190518	1.97145	7.91893	10.0809	1.88989	19.5563	78.5538
Bä13:18	2013-06-18	Foetus none	Foetus nothing	Not hatched	0	Alive at sampling	No	Normal	Female	0	Foetus	Medium		0.591946	3.26055	11.2664	15.1189	3.91528	21.5661	74.5186	0.659978	2.45325	9.13636	12.2496	5.38776	20.0272	74.585
Bä13:19	2013-06-18	Foetus none	Foetus nothing	Not hatched	0	Alive at sampling	No	Normal	Male	0	Foetus	Medium		0.493445	5.05055	11.1606	16.7046	2.95395	30.2346	66.8115	0.429905	1.88739	6.70022	9.01751	4.76744	20.9302	74.3023
Bä13:20	2013-06-18	Foetus none	Foetus nothing	Not hatched	0	Alive at sampling	No	Normal	Female	0	Foetus	Medium		0.201822	2.84732	12.0275	15.0766	1.33864	18.8857	79.7757
